# Supplementary material for: Phospholipase Dα1 Acts as a Negative Regulator of High Mg2+-Induced Leaf Senescence in Arabidopsis
Source: Front Plant Sci. 2021 Nov 25;12:770794. doi: 10.3389/fpls.2021.770794 (PMC8656112; doi:10.3389/fpls.2021.770794)
Supplement: Supplementary file 1 [file Table_2.xlsx]

## Sheet: Description
Supplementary Table 2 The sheet Results includes the means ± standard deviations. The levels of phytohormones are in pmol g-1 FW.
The statistics used for comparison of the levels of phytohormones - one-way ANOVA with Tukey´s post-hoc test (p<0.05, n=5)
P value of statistically significant differences are provided. NS - not significant.
The list of detected phytohormones:
tZ	trans-zeatin
tZR	trans-zeatin riboside
tZ7G	trans-zeatin-7-N-glucoside
tZ9G	trans-zeatin-9-N-glucoside
tZOG	trans-zeatin-O-glucoside
tZROG	trans-zeatin riboside-O-glucoside
tZRMP	trans-zeatin riboside monophosphate
DZR	dihydrozeatin riboside
DZ7G	dihydrozeatin-7-N-glucoside
DZRMP	dihydrozeatin riboside monophosphate
cZ	cis-zeatin
cZR	cis-zeatin riboside
cZ7G	cis-zeatin-7-N-glucoside
cZ9G	cis-zeatin-9-glucoside
cZOG	cis-zeatin-O-glucoside
cZROG	cis-zeatin riboside-O-glucoside
cZRMP	cis-zeatin riboside monophosphate
iP	N6-(∆2-isopentenyl)adenine
iPR	N6-(∆2-isopentenyl)adenosine
iP7G	N6-(∆2-isopentenyl)adenine-7-N-glucoside
iP9G	N6-(∆2-isopentenyl)adenine-9-N-glucoside
iPRMP	N6-(∆2-isopentenyl)adenosine monophosphate
MeS-Z	2-methylthio zeatin
MeS-ZR	2-methylthio zeatin riboside
ABA	abscisic acid
ABA-GE	abscisic acid glucosyl ester
PA	phaseic acid
DPA	dihydrophaseic acid
9OH-ABA	9-hydroxy-abscisic acid
JA	jasmonic acid
cisOPDA	cis-12-oxo-phytodienoic acid
JA-Me	jasmonic acid methyl ester
DiH-JA	dihydrojasmonic acid
dnOPDA	dinor-12-oxo-phytodienoic acid
IAA	indole-3-acetic acid
IAA-Asp	indole-3-acetic acid aspartate
IAA-Glu	indole-3-acetic acid glutamate
IAA-GE	indole-3-acetic acid glucosyl ester
OxIAA	oxo-indole-3-acetic acid
OxIAA-GE	oxo-indole-3-acetic acid glucosyl ester
IAM	indole-3-acetamide
I3A	indole-3-aldehyde
SA	salicylic acid
BzA	benzoic acid
PAA	phenylacetic acid
PAAM	phenylacetamide
SinAc	sinapic acid
CamX	camalexin

## Sheet: Results
	Hormone level				Statistic							Fold change
Conditions	Control		High-Mg2+		One-way ANOVA with Tukey´s HSD test (n=5); NS - not significant; WT C - WT control; WT Mg - WT Mg2+; pldα1 C - pldα1 control, pldα1 Mg - pldα1 Mg2+							green = decrease	red = increase
Genotype	WT	pldα1	WT	pldα1
					P-value	WT C vs pldα1 C	WT C vs WT Mg	WT C vs pldα1 Mg	pldα1 C vs WT Mg	pldα1 C vs pldα1 Mg	WT Mg vs pldα1 Mg	WT C vs WT Mg	WT Mg vs pldα1 Mg
Hormone	pmol g-1 FW	pmol g-1 FW	pmol g-1 FW	pmol g-1 FW
Cytokinins
tZ	1.33 ± 0.33	1.41 ± 0.46	0.78 ± 0.18	0.89 ± 0.63	NS
tZR	13.59±0.82	11.11±1.36	4.55±1.08	1.68±0.57	5.2168e-12	p<0.01	p<0.01	p<0.01	p<0.01	p<0.01	p<0.01	3.0	2.7
tZ7G	79.24±5.28	75.7±6.22	79.63±6.40	83.2±5.79	NS
tZ9G	33.06±1.52	31.98±3.78	32.42±2.67	33.88±3.34	NS
tZOG	9.49±1.01	9.17±1.17	11.41±1.31	10.54±1.32	0.0374	NS	NS	NS	p<0.05	NS	NS	NS	NS
tZROG	1.77±0.38	1.81±0.28	1.97±0.28	0.75±0.07	1.0407e-05	NS	NS	p<0.01	NS	p<0.01	p<0.01	NS	2.6
tZRMP	23.55±5.15	18.63±2.89	9.46±2.86	3.03±0.87	1.5026e-07	NS	p<0.01	p<0.01	p<0.01	p<0.01	p<0.05	2.5	3.1
DZR	0.14±0.02	0.13±0.03	0.15±0.02	0.11±0.02	NS
DZ7G	5.66±0.57	4.61±0.84	5.18±0.43	5.82±0.40	0.0201	NS	NS	NS	NS	p<0.05	NS	NS	NS
DZRMP	0.21±0.05	0.19±0.04	0.19±0.03	0.13±0.01	NS
cZ	0.07±0.01	0.08±0.01	0.13±0.02	0.1±0.01	5.8230e-05	NS	p<0.01	p<0.05	p<0.01	NS	p<0.05	1.9	1.3
cZR	0.44±0.04	0.4±0.04	0.77±0.14	0.82±0.10	8.7258e-07	NS	p<0.01	p<0.01	p<0.01	p<0.01	NS	1.8	NS
cZ7G	6.46±0.30	6.35±0.44	7.14±0.50	8.97±0.87	4.8902e-06	NS	NS	p<0.01	NS	p<0.01	p<0.01	NS	1.3
cZ9G	0.54±0.06	0.54±0.07	0.54±0.08	0.67±0.09	0.0260	NS	NS	NS	NS	NS	NS	NS	NS
cZOG	0.92±0.07	0.8±0.11	1.04±0.26	1.48±0.26	0.0003	NS	NS	p<0.01	NS	p<0.01	p<0.05	NS	1.4
cZROG	1.56±0.19	1.94±0.47	3.58±0.57	5.83±0.26	4.5205e-11	NS	p<0.01	p<0.01	p<0.01	p<0.01	p<0.01	2.2	1.6
cZRMP	3.71±0.71	3.25±0.57	8.07±1.45	8.01±0.61	7.8428e-08	NS	p<0.01	p<0.01	p<0.01	p<0.01	NS	2.2	NS
iP	0.19±0.09	0.36±0.25	0.25±0.15	0.19±0.06	NS
iPR	2.94±0.27	2.61±0.59	1.45±0.43	0.92±0.09	8.9880e-07	NS	p<0.01	p<0.01	p<0.01	p<0.01	NS	2.0	NS
iP7G	30.11±0.79	30.24±0.79	31.14±3.14	32.55±1.99	0.0121	NS	p<0.05	NS	p<0.05	NS	NS	1.0	NS
iP9G	2.86±0.15	2.68±0.24	2.81±0.27	2.43±0.09	0.0157	NS	NS	p<0.05	NS	NS	p<0.05	NS	1.2
iPRMP	8.85±1.25	7.56±0.88	3.53±0.99	2.34±0.38	1.0189e-08	NS	p<0.01	p<0.01	p<0.01	p<0.01	NS	2.5	NS
MeS-Z	0.08±0.01	0.13±0.07	0.09±0.01	0.08±0.03	NS
MeS-ZR	0.17±0.03	0.17±0.01	0.29±0.05	0.43±0.06	8.2482e-08	NS	p<0.01	p<0.01	p<0.01	p<0.01	p<0.01	1.7	1.5
ABAs
ABA	3.09±0.37	3.02±0.39	8.63±2.58	15.48±2.34	1.0511e-08	NS	p<0.01	p<0.01	p<0.01	p<0.01	p<0.01	2.8	1.8
ABA-GE	2.02±0.57	2.93±1.77	4.67±2.09	6.73±2.23	0.0038	NS	NS	p<0.01	NS	p<0.05	NS	NS	NS
PA	6.66±0.95	7.13±0.99	18.56±3.16	30.84±4.29	4.2602e-10	NS	p<0.01	p<0.01	p<0.01	p<0.01	p<0.01	2.8	1.7
DPA	39.01±9.17	35.18±8.20	25.38±11.90	17.1±4.53	0.0052	NS	NS	p<0.01	NS	p<0.05	NS	NS	NS
9OH-ABA	6.15±0.88	6.58±0.91	17.13±2.92	28.46±3.96	4.2602e-10	NS	p<0.01	p<0.01	p<0.01	p<0.01	p<0.01	2.8	1.7
Jasmonates
JA	4.69±1.92	4.39±1.74	79.38±55.44	154.53±49.22	1.7396e-05	NS	p<0.05	p<0.01	p<0.05	p<0.01	p<0.05	16.9	1.9
cisOPDA	49.74±27.66	43.83±28.35	344.66±127.79	488.25±128.68	1.1978e-06	NS	p<0.01	p<0.01	p<0.01	p<0.01	NS	6.3	NS
JA-Me	18.74±4.97	20.69±10.00	44.79±23.43	33.79±6.65	0.0238	NS	p<0.05	NS	NS	NS	NS	2.4	NS
DiH-JA	10±1.71	10.01±5.52	17.99±6.73	14.77±1.55	0.0321	NS	NS	NS	NS	NS	NS	NS	NS
dnOPDA	852.48±278.07	921.84±206.55	9470.1±3543.59	11875.71±2077.71	1.4599e-07	NS	p<0.01	p<0.01	p<0.01	p<0.01	NS	11.1	NS
Auxins
IAA	9.37±1.17	9.49±2.72	14.63±3.48	14.29±2.25	0.0043	NS	p<0.05	p<0.05	p<0.05	p<0.05	NS	1.6	NS
IAA-Asp	0.46±0.11	0.61±0.18	0.20±0.15	0.13±0.12	0.0002	NS	NS	p<0.05	p<0.01	p<0.01	NS	NS	NS
IAA-Glu	1.64±0.26	1.71±0.70	0.15±0.08	0.05±0.03	1.0028e-06	NS	p<0.01	p<0.01	p<0.01	p<0.01	NS	10.9	NS
IAA-GE	7.94±1.33	8.18±0.42	9.56±0.58	6.61±1.07	0.0013	NS	NS	NS	NS	NS	p<0.01	NS	1.4
OxIAA	81.79±26.94	49.05±25.00	57.58±10.34	35.12±12.67	0.0149	NS	NS	p<0.05	NS	NS	NS	NS	NS
OxIAA-GE	121.10±10.80	127.25±14.28	179.74±19.06	205.13±8.13	5.5060e-08	NS	p<0.01	p<0.01	p<0.01	p<0.01	p<0.05	1.5	1.1
IAM	3.91±0.63	3.34±0.84	5.63±0.91	7.08±0.32	1.1615e-06	NS	p<0.01	p<0.01	p<0.01	p<0.01	p<0.05	1.4	1.3
I3A	92.89±25.72	95.05±39.08	160.02±29.23	181.75±40.06	0.0011	NS	p<0.05	p<0.01	p<0.05	p<0.01	NS	1.7	NS
Phenolics
SA	39.30±10.00	52.35±30.97	740.90±234.51	942.31±160.64	1.5136e-08	NS	p<0.01	p<0.01	p<0.01	p<0.01	NS	18.9	NS
BzA	28.89±5.93	58.94±47.19	37.84±18.11	27.65±9.787	NS
PAA	43.47±16.22	41.57±20.03	58.18±18.58	52.96±19.92	NS
PAAM	1.16±0.27	1.50±0.89	0.99±0.20	0.68±0.10	NS
SinAc	426.37±77.12	394.19±118.90	271.96±89.92	144.31±89.19	0.0009	NS	NS	p<0.01	NS	p<0.01	NS
Others
CamX	0.02±0.02	0.09±0.14	19.66±14.13	87.64±35.56	5.5372e-06	NS	NS	p<0.01	NS	p<0.01	p<0.01	NS	4.5
